# Supplementary material for: Protein Aggregation is Associated with Acinetobacter baumannii Desiccation Tolerance
Source: Microorganisms. 2020 Feb 28;8(3):343. doi: 10.3390/microorganisms8030343 (PMC7142981; doi:10.3390/microorganisms8030343)
Supplement: Supplementary file 1 [file microorganisms-08-00343-s001.zip]

Archive with 15 entries (12 files):
- supplementals/
- supplementals/Table S1.xlsx
- __MACOSX/
- __MACOSX/supplementals/
- __MACOSX/supplementals/._Table S1.xlsx
- supplementals/Figure S1-4.docx
- __MACOSX/supplementals/._Figure S1-4.docx
- supplementals/~$Supplemental Dataset S1.xlsx
- __MACOSX/supplementals/._~$Supplemental Dataset S1.xlsx
- supplementals/Table S4.xlsx
- __MACOSX/supplementals/._Table S4.xlsx
- supplementals/Table S3.xlsx
- __MACOSX/supplementals/._Table S3.xlsx
- supplementals/Table S2.xlsx
- __MACOSX/supplementals/._Table S2.xlsx
