# Supplementary material for: Protein Aggregation is Associated with Acinetobacter baumannii Desiccation Tolerance
Source: Microorganisms. 2020 Feb 28;8(3):343. doi: 10.3390/microorganisms8030343 (PMC7142981; doi:10.3390/microorganisms8030343)
Supplement: Supplementary file 1 [file microorganisms-08-00343-s001.zip › supplementals/Table S1.xlsx]

## Sheet: Sheet1
Dataset S1. Genes differentially regulated in desiccation compared to all growth phases (cutoff at P<0.01). Yellow color indicates genes with increased expression under desiccation. Purple color indicates genes with decreased expression under dessication. Blue color highlights GO functions related to proteostasis.
Genes	Agar plate vs. Dessication expression level change	Stationary phase vs. Dessication expression level change	Log phase vs. Dessication expression level change	GO pathway	GO function
A1S_0284	-14.0169	-16.0064	-5.44629	Ribosome	50S ribosomal protein
A1S_3065	-13.003	-11.7539	-5.51208	Ribosome	50S ribosomal protein L18
A1S_0285	-12.7701	-26.6641	-1.95702	Ribosome	50S ribosomal protein
A1S_3064	-12.2321	-12.7221	-6.07206	Ribosome	30S ribosomal protein S5
A1S_3067	-12.1322	-9.81707	-6.9835	Ribosome	30S ribosomal protein S8
A1S_2172	-11.9697	-27.9123	-2.00015	Ribosome	30S ribosomal protein S18
A1S_3057	-11.5948	-14.7741	-5.43199	Ribosome	30S ribosomal protein S4
A1S_2173	-11.2479	-17.0328	-2.09556	Ribosome	50S ribosomal protein L9
A1S_3066	-11.0482	-10.9121	-4.42959	Ribosome	50S ribosomal protein L6
A1S_2171	-10.4678	-23.9426	-1.88132	Ribosome	30S ribosomal protein S6
A1S_3076	-9.94236	-16.6359	-5.63544	Ribosome	50S ribosomal protein L22
A1S_3075	-9.81346	-13.6717	-7.05118	Ribosome	30S ribosomal protein S3
A1S_3068	-9.4336	-11.3882	-6.75002	Ribosome	30S ribosomal protein S14
A1S_0286	-9.42416	-15.2375	-1.56545	Ribosome	50S ribosomal protein
A1S_3077	-9.2636	-14.7586	-4.77468	Ribosome	50S ribosomal protein L2
A1S_3063	-9.21852	-8.55238	-6.69377	Ribosome	50S ribosomal protein L30
A1S_0283	-8.60291	-10.5741	-3.67091	Ribosome	50S ribosomal protein
A1S_3058	-7.04085	-11.1918	-3.30439	Ribosome	30S ribosomal protein S11
A1S_3078	-6.9201	-15.7475	-4.91928	Ribosome	50S ribosomal protein L23
A1S_3069	-6.79119	-12.6805	-4.8077	Ribosome	50S ribosomal protein L5
A1S_3079	-5.97273	-22.2354	-5.04127	Ribosome	50S ribosomal protein L4
A1S_3074	-5.30776	-5.86349	-4.71042	Ribosome	50S ribosomal protein L16
A1S_2323	-4.9594	-7.16127	-1.82326	Ribosome	30S ribosomal protein S2
A1S_3055	-4.43794	-5.06602	-1.91778	Ribosome	50S ribosomal protein L17
A1S_3070	-4.36347	-8.86814	-2.82897	Ribosome	50S ribosomal protein L24
A1S_3073	-4.08697	-3.90558	-3.05715	Ribosome	50S ribosomal protein L29
A1S_3059	-3.96247	-7.91573	-1.83459	Ribosome	30S ribosomal protein S13
A1S_3080	-3.88385	-20.2445	-3.00843	Ribosome	50S ribosomal protein L3
A1S_3062	-3.7624	-3.87435	-3.04368	Ribosome	50S ribosomal protein L15
A1S_3072	-3.5116	-3.8817	-2.33259	Ribosome	30S ribosomal protein S17
A1S_0867	-3.23788	-6.10325	-3.20474	Ribosome	30S ribosomal protein S7
A1S_3071	-3.02621	-5.9522	-2.14483	Ribosome	50S ribosomal protein L14
A1S_1572	-2.73461	-4.36535	-4.57389	Ribosome	30S ribosomal protein S1
A1S_0866	-2.66216	-5.35364	-2.63433	Ribosome	30S ribosomal protein S12
A1S_3081	-2.64578	-14.3826	-2.13944	Ribosome	30S ribosomal protein S10
A1S_3060	-2.42608	-1.26097	-1.48803	Ribosome	50S ribosomal protein L36
A1S_2245	-2.40036	-8.1463	-1.37702	Ribosome	30S ribosomal protein S21
A1S_0360	-1.59099	-2.8737	-1.51366	Ribosome	30S ribosomal protein S15
A1S_2322	-27.6674	-25.0082	-4.44816		protein chain elongation factor EF-Ts
A1S_0868	-15.3391	-11.0041	-11.3998		protein chain elongation factor EF-G GTP-binding
A1S_3162	-10.0369	-29.7807	-6.4104		tRNA (guanine-1-)-methyltransferase
A1S_3163	-9.6386	-38.3085	-3.60634		16S rRNA processing protein
A1S_1031	-7.42296	-3.93386	-3.65502		DNA-binding ATP-dependent protease La
A1S_1030	-6.75907	-3.86241	-7.66882		DNA-binding ATP-dependent protease La
A1S_0475	-6.4041	-19.7884	-3.94327		trigger factor septum formation molecular chaperone
A1S_0247	-4.53754	-6.35895	-1.80294		putative glutamyl t-RNA synthetase
A1S_2665	-4.41769	-5.85642	-1.17781		chaperone Hsp10
A1S_0338	-4.40088	-5.69773	-4.71791		ribosome-binding factor A
A1S_0826	-3.72272	-7.06669	-2.74276		peptidyl-tRNA hydrolase
A1S_2959	-3.63475	-5.91978	-1.90776		Hsp 24 nucleotide exchange factor
A1S_0279	-2.62388	-2.38076	-1.30739		protein chain elongation factor EF-Tu
A1S_0869	-2.444	-1.68604	-1.7609		protein chain elongation factor EF-Tu
A1S_3443	-2.38341	-2.05719	-2.11431		heat shock protein Hsp40
A1S_2184	-2.02826	-5.63632	-1.65408		ribosomal protein L11 methyltransferase
A1S_2688	-1.79718	-2.39153	-1.45093		transcription elongation factor
A1S_0477	-1.65089	-3.07579	-2.20266		ATP-dependent Clp protease ATP-binding subunit
A1S_1229	-2.17655	-9.29071	-4.62101	Arginine and proline metabolism	pyrroline-5-carboxylate reductase
A1S_0528	-2.81403	-2.44956	-1.58827	Bacterial secretion system	protein exporting molecular chaperone
A1S_2960	-6.19716	-4.7569	-3.77152	RNA degradation	chaperone Hsp70
A1S_1658	-14.8465	-29.0887	-79.1762		putative hydrolase haloacid dehalogenase-like family
A1S_2533	-11.1419	-8.50642	-6.88569		putative esterase
A1S_2212	-11.0626	-11.6037	-12.2889		proline/betaine transporter (MFS superfamily)
A1S_2271	-8.71581	-20.0133	-3.4838		rtcb protein
A1S_0335	-8.46348	-11.7118	-6.0473		transcription termination/antitermination L factor
A1S_2982	-7.9008	-20.2385	-2.164		hypothetical protein
A1S_0931	-7.00757	-18.9905	-6.03086		high-affinity choline transporter (BCCT family)
A1S_3439	-6.83079	-7.64167	-4.92857		aldehyde reductase
A1S_0334	-6.79355	-33.5017	-5.09429		hypothetical protein
A1S_0932	-6.75026	-13.9917	-5.33718		putative membrane protein
A1S_2893	-6.40174	-6.35755	-5.21388		putative membrane protein
A1S_0215	-6.36478	-13.5513	-8.9668		sul1delta fusion protein
A1S_0033	-6.07667	-1.79739	-3.53397		putative signal peptide
A1S_1507	-5.64756	-19.0563	-4.90878		Fimbrial protein
A1S_2706	-5.61376	-4.35435	-4.17264		sigma D (sigma 70) factor of RNA polymerase major sigma factor during exponential growth
A1S_0564	-5.5808	-4.52942	-4.64954		hypothetical protein
A1S_1201	-5.42478	-14.4702	-10.5846		alkyl hydroperoxide reductase subunit F
A1S_0538	-5.37705	-3.53128	-3.85642		putative RND family drug transporter
A1S_0930	-5.29569	-11.6812	-4.97113		high-affinity choline transporter (BCCT family)
A1S_1458	-5.07598	-5.19717	-10.4699		alkyl hydroperoxide reductase subunit F
A1S_3146	-4.74119	-23.8238	-3.36841		Multidrug efflux transport protein
A1S_2976	-4.64106	-5.52211	-4.18235		putative thiol:disulfide interchange protein
A1S_0126	-4.59553	-6.94193	-2.44088		putative membrane protein
A1S_2434	-4.11675	-8.60472	-3.6364		putative signal peptide
A1S_0563	-4.10388	-2.70397	-2.66233		putative transport protein (MFS superfamily)
A1S_3104	-4.06866	-26.0606	-6.05232		putative ATP-dependent RNA helicase
A1S_2654	-3.99796	-10.3725	-5.60881		putative periplasmic binding protein of transport/transglycosylase
A1S_3211	-3.98449	-14.9702	-1.97533		putative APC family S-methylmethionine transporter (MmuP)
A1S_0214	-3.87522	-4.27673	-6.35825		Universal stress protein
A1S_3114	-3.82469	-10.2644	-6.53712		putative membrane protein
A1S_1145	-3.74245	-30.2354	-4.5067		putative Cro protein
A1S_1200	-3.14432	-3.95845	-7.31052		alkyl hydroperoxide reductase subunit F
A1S_1224	-3.03348	-28.4032	-8.28079		transposase
A1S_3293	-3.0328	-1.98833	-4.38986		putative NADPH:quinone reductase and related Zn-dependent oxidoreductase
A1S_0840	-2.87516	-3.80468	-2.41828		putative competence protein (ComL)
A1S_1645	-2.82281	-2.18339	-4.64332		hypothetical protein
A1S_2481	-2.79789	-4.11303	-1.87598		FKBP-type peptidyl-prolyl cis-trans isomerase
A1S_0770	-2.7809	-17.1485	-3.31602		hypothetical protein
A1S_0256	-2.77574	-3.68539	-2.30861		high affinity phosphate uptake transcriptional repressor
A1S_1980	-2.7621	-10.2102	-2.87896		ornithine carbamoyltransferase
A1S_3440	-2.67855	-3.9124	-3.11829		putative transport protein (MFS superfamily)
A1S_2128	-2.59807	-2.08337	-1.87156		aconitate hydratase 2
A1S_0529	-2.55303	-2.12233	-1.79891		glutaredoxin
A1S_0158	-2.53848	-9.16656	-4.08073		hypothetical protein
A1S_0240	-2.53469	-9.70129	-2.28696		thiol:disulfide interchange protein
A1S_0530	-2.51507	-3.35012	-1.94981		hypothetical protein
A1S_2734	-2.30819	-5.42194	-2.36035		putative phosphatidylglycerophosphatase B
A1S_2705	-2.29231	-1.78801	-2.88227		hypothetical protein
A1S_0617	-2.16136	-2.30591	-2.08053		hypothetical protein
A1S_0769	-2.15146	-6.65677	-2.16719		ferredoxin--NADP+ reductase
A1S_2165	-2.13109	-3.07019	-1.7381		putative membrane protein
A1S_2848	-2.09374	-2.40158	-2.69833		glucose dehydrogenase
A1S_0835	-2.04627	-2.84692	-1.85771		outer-membrane lipoprotein precursor
A1S_2230	-2.03547	-1.79757	-68.1296		hypothetical protein
A1S_3294	-2.00517	-4.55339	-3.47571		putative transcriptional regulator (TetR/AcrR family)
A1S_3034	-1.6924	-1.57608	-1.80788		hypothetical protein
A1S_1385	-1.58879	-2.14662	-39.1979		hypothetical protein
A1S_2543	-1.43989	-1.89999	-2.33487		putative membrane protein
A1S_2710	-3.30778	-3.64781	-1.35893	2-Oxocarboxylic acid metabolism	hypothetical protein
A1S_2454	-1.92184	-1.39262	-2.11273	2-Oxocarboxylic acid metabolism	L-24-diaminobutyrate:2-ketoglutarate 4-aminotransferase
A1S_2613	-3.28665	-4.97848	-1.58614	ABC transporters	transport protein of outer membrane lipoproteins
A1S_0825	-2.36142	-1.8431	-1.62603	beta-Alanine metabolism	aspartate 1-decarboxylase precursor
A1S_2736	-4.4514	-4.66673	-2.94781	beta-Lactam resistance	RND family drug transporter
A1S_2735	-2.81134	-3.82031	-2.12304	beta-Lactam resistance	AdeI
A1S_2718	-4.16398	-2.66777	-2.34702	Biosynthesis of antibiotics	succinyl-CoA synthetase beta chain
A1S_2334	-4.35453	-2.34833	-2.19569	Cysteine and methionine metabolism	S-adenosyl-L-homocysteine hydrolase
A1S_1140	-3.76419	-6.32112	-2.28407	DNA replication	RNAse HII
A1S_0817	-2.38496	-3.62578	-1.72124	Biosynthesis of antibiotics	hypothetical protein
A1S_2542	-1.58108	-2.50365	-3.11778	Folate biosynthesis	hypothetical protein
A1S_2776	-2.15128	-2.31911	-2.71508	Glycerolipid metabolism	hypothetical protein
A1S_1255	-5.18983	-14.9467	-6.40508	Lipopolysaccharide biosynthesis	lipid A biosynthesis lauroyl acyltransferase
A1S_1237	-2.43854	-2.97751	-1.71937	Lipopolysaccharide biosynthesis	3-Deoxy-D-manno-octulosonate 8-phosphate (KDO 8-P) phosphatase
A1S_1236	-2.30068	-3.67956	-1.89663	Lipopolysaccharide biosynthesis	D-arabinose 5-phosphate isomerase
A1S_2335	-2.28521	-2.2678	-2.63002	Carbon metabolism	510-methylenetetrahydrofolate reductase
A1S_0154	-11.854	-15.0464	-4.55769	Metabolic pathways	membrane-bound ATP synthase F1 sector, gamma-subunit
A1S_0152	-11.1856	-20.5084	-3.21987	Metabolic pathways	membrane-bound ATP synthase F1 sector, delta-subunit
A1S_0151	-10.2451	-15.3394	-1.43917	Metabolic pathways	membrane-bound ATP synthase F0 sector, subunit b
A1S_0153	-10.0059	-8.37843	-2.75673	Metabolic pathways	membrane-bound ATP synthase F1 sector, alpha-subunit
A1S_0155	-8.16999	-12.3565	-2.74912	Metabolic pathways	membrane-bound ATP synthase F1 sector, beta-subunit
A1S_0156	-5.17474	-10.1747	-1.56735	Metabolic pathways	membrane-bound ATP synthase F1 sector, epsilon-subunit
A1S_2170	-2.46386	-6.89081	-2.78889	Biosynthesis of secondary metabolites	protoheme IX farnesyltransferase
A1S_2847	-2.48625	-3.082	-3.45076	Biosynthesis of antibiotics	glucose dehydrogenase
A1S_0466	-6.73034	-9.57104	-5.49372	Bacterial secretion system	Sec-independent protein translocase protein
A1S_3056	-8.44964	-12.4259	-3.59684	Metabolic pathways	RNA polymerase alpha subunit
A1S_0288	-4.91764	-5.93759	-5.59758	Metabolic pathways	DNA-directed RNA polymerase beta' chain
A1S_0287	-4.60676	-9.27954	-4.09485	Metabolic pathways	RNA polymerase subunit B
A1S_2981	-4.72265	-10.2705	-1.97866	Bacterial secretion system	Inner membrane protein (IMP) integration factor
A1S_2862	-4.4457	-5.78047	-2.20885	Bacterial secretion system	preprotein translocase secretion protein of IISP family
A1S_3061	-4.29059	-5.31716	-2.71535	Bacterial secretion system	secretion protein
A1S_2980	-3.00002	-6.41772	-2.01961	Bacterial secretion system	hypothetical protein
A1S_2531	-7.73702	-12.5294	-4.91103	ABC transporters	sulfate transport protein
A1S_0376	-1.65205	-2.68641	-1.64385	Sulfur relay system	hypothetical protein
A1S_3414	-1.38716	-3.35884	-5.73149	Metabolic pathways	Fumarylacetoacetase
A1S_0873	2.36821	5.62077	2.05788		putative arginine-tRNA-protein transferase
A1S_2658	2.39965	2.47482	3.6583		heat shock protein
A1S_0593	3.03771	3.14712	3.71044		protein chain initiation factor IF-3
A1S_0670	4.67204	11.8373	2.35947		protein tyrosine phosphatase
A1S_0470	6.37047	7.06307	4.32751		methionine biosynthesis protein
A1S_2339	6.85184	5.11194	3.00319		tRNA nucleotidyl transferase
A1S_0592	3.30778	2.58131	2.69906	Aminoacyl-tRNA biosynthesis	threonyl-tRNA synthetase
A1S_2343	1.55219	1.45694	1.55921		superoxide dismutase
A1S_3030	1.64087	1.75089	1.4659		phosphate starvation-inducible protein (PhoH-like)
A1S_0272	1.9529	1.74179	2.34124		hypothetical protein
A1S_2886	2.09849	3.64182	2.71419		acyl-CoA dehydrogenase
A1S_2595	2.10197	3.76707	5.56509		peptidoglycan-associated lipoprotein precursor
A1S_3349	2.11812	2.53379	1.88878		hypothetical protein
A1S_0603	2.14319	2.95257	3.70667		integration host factor alpha subunit
A1S_0876	2.29476	2.63702	2.464		putative cell division protein (FstK)
A1S_3333	2.36307	2.54806	3.93426		cell division protein
A1S_0210	2.47129	2.66532	1.47		Transposase
A1S_0995	2.482	2.9937	4.93864		rubredoxin
A1S_3143	2.56624	2.85705	2.29935		Cu/Zn superoxide dismutase
A1S_1573	2.58088	2.43704	2.02574		integration host factor beta subunit
A1S_1619	2.60971	2.53589	1.65438		S-adenosylmethionine2-demethylmenaquinone methyltransferase
A1S_2145	2.64408	3.25878	2.08856		putative kinase
A1S_1037	2.705	2.05365	1.76478		hypothetical protein
A1S_1833	2.74124	6.53308	2.53892		hypothetical protein
A1S_3288	2.8297	2.15746	2.85226		putative transport protein (MFS superfamily)
A1S_0385	2.83057	3.36114	1.87552		putative Zinc-binding protein
A1S_2849	2.83208	1.70618	1.83747		putative glucose-sensitive porin (OprB-like)
A1S_2797	2.85902	2.14305	3.69326		putative membrane protein
A1S_2861	2.86152	2.7804	5.29219		putative signal peptide
A1S_2840	2.93629	2.7836	3.49229		outer membrane protein A
A1S_3208	3.09932	1.73575	2.73373		putative peptide signal
A1S_0858	3.13163	2.32633	2.15973		putative glutamine-dependent NAD(+) synthetase (NAD(+) synthase
A1S_0292	3.21912	16.8859	24.7504		putative outer membrane protein W
A1S_2672	3.22665	4.3808	2.97442		putative signal peptide
A1S_0125	3.24612	4.0075	2.02174		hypothetical protein
A1S_2724	3.26568	5.4078	2.04898		putative hemagglutinin/hemolysin-related protein
A1S_0090	3.26814	5.27164	3.23109		hypothetical protein
A1S_0122	3.30814	3.02558	1.80477		putative morphogenic pathway activator (BolA)
A1S_1994	3.31447	2.78489	1.9197		hypothetical protein
A1S_1574	3.35178	3.65343	2.3851		putative membrane protein
A1S_0017	3.38474	2.15104	1.94668		putative flavoprotein
A1S_0892	3.39122	2.37889	3.47727		putative membrane protein
A1S_0207	3.43632	2.16423	2.03391		hypothetical protein
A1S_0893	3.46704	3.56685	2.50824		hypothetical protein
A1S_0419	3.50798	2.00736	2.87669		hypothetical protein
A1S_2931	3.58159	4.29939	4.95284		hypothetical protein
A1S_0454	3.58751	4.24661	2.08638		putative biopolymer transport protein (ExbD)
A1S_0898	3.62058	3.56089	2.97531		hypothetical protein
A1S_0453	3.75095	2.71876	2.6127		putative biopolymer transport protein (ExbB)
A1S_2696	3.81767	6.60552	1.86295		hypothetical protein
A1S_0091	3.82962	5.61113	3.21476		hypothetical protein
A1S_0697	3.83214	3.90839	2.34048		putative MutT/nudix family protein
A1S_1467	3.87603	5.7309	2.96492		putative glutamate symport transmembrane protein
A1S_0894	3.91407	2.01752	1.83642		outer membrane lipoprotein
A1S_2644	3.91555	6.41389	7.96877		Nitroreductase
A1S_3141	4.0062	2.97012	4.77597		putative partition-related protein
A1S_0798	4.0098	5.55884	4.98504		putative cell division protein (ZipA-like)
A1S_2887	4.03414	5.21347	2.4779		acyl-CoA dehydrogenase A
A1S_3462	4.19019	6.61247	4.45566		hypothetical protein
A1S_1319	4.19142	4.50352	5.58302		hypothetical protein
A1S_1523	4.20183	5.84853	2.61685		putative signal peptide
A1S_0009	4.36767	5.70755	2.24515		putative RND type efflux pump
A1S_0864	4.47708	2.10041	3.15669		beta-ketoacyl-ACP synthase I
A1S_2809	4.54274	12.0303	2.91025		bacteriolytic lipoprotein entericidin B
A1S_0445	4.55554	6.35102	1.68529		hypothetical protein
A1S_2949	4.71797	5.8972	3.69552		hypothetical protein
A1S_1180	4.73003	6.05317	5.05757		putative Zn-dependent protease with chaperone function
A1S_1940	4.73995	2.99724	5.70663		methionine aminopeptidase
A1S_3473	4.7827	8.44317	2.99672		hypothetical protein
A1S_2662	4.86623	3.69552	4.6764		putative hydrolase
A1S_0771	4.86643	10.9605	2.23583		putative membrane protein
A1S_0087	4.99876	7.09332	23.6452		Short-chain dehydrogenase/reductase SDR
A1S_0038	5.0534	4.35124	2.35164		putative transcriptional regulator
A1S_2834	5.07083	6.30007	7.25327		mechanosensitive channel
A1S_3097	5.11295	5.00986	6.38433		putative signal peptide
A1S_0344	5.15273	4.21131	2.80777		putative ATP binding site
A1S_2948	5.154	4.26375	4.75233		thioredoxin C-3
A1S_2640	5.17254	12.6729	5.31265		putative oxidoreductase molybdopterin
A1S_2416	5.23752	12.0845	4.66672		hypothetical protein
A1S_1249	5.32835	5.89344	7.25375		7-Fe ferredoxin
A1S_1983	5.44695	5.73591	2.97237		putative signal peptide
A1S_0201	5.45526	2.15304	2.54416		putative outer membrane protein
A1S_1042	5.45885	14.4359	12.4953		hypothetical protein
A1S_2505	5.46796	4.29931	5.63663		hypothetical protein
A1S_0025	5.50968	5.2109	6.56046		putative transcriptional repressor
A1S_2924	5.59067	7.3693	8.63557		putative Rhodanese-related sulfurtransferase
A1S_0444	5.99759	4.17095	1.99627		hypothetical protein
A1S_2418	6.03929	6.14098	5.33679		starvation-induced peptide utilization protein
A1S_0469	6.09971	11.6322	5.23093		hypothetical protein
A1S_0237	6.1056	7.13903	4.38734		D-alanyl-D-alanine endopeptidase penicillin-binding protein 7 and penicillin-binding protein 8
A1S_0549	6.11463	2.97713	2.76452		hypothetical protein
A1S_2417	6.21633	12.2353	5.89659		starvation-induced peptide utilization protein
A1S_0236	6.47814	4.77864	5.59071		response regulator
A1S_1926	6.52007	68.4463	13.5053		putative membrane protein
A1S_0654	6.52168	4.17028	2.73522		regulatory protein ArsR
A1S_2054	6.53727	5.10724	2.95432		putative thioesterase
A1S_2773	6.69119	5.78454	3.73608		putative long-chain fatty acid transport protein
A1S_0218	6.79828	4.89428	18.2932		nitrogen assimilation regulatory protein P-II 2
A1S_3135	6.8349	3.6422	2.96711		putative APC family S-methylmethionine transporter (MmuP)
A1S_2753	7.80172	2.84555	6.48144		putative protein (DcaP-like)
A1S_1469	8.10553	8.43871	7.11099		peptide methionine sulfoxide reductase
A1S_2072	8.33999	22.2023	8.56555		putative universal stress protein family
A1S_2099	8.44156	5.13037	3.57619		hypothetical protein
A1S_3224	9.05267	8.81502	2.69441		acyl coenzyme A reductase
A1S_1258	9.20868	4.82146	4.45509		hypothetical protein
A1S_3458	9.63078	8.15149	3.05642		putative Na+-dependent transporters of the SNF family
A1S_0907	9.88977	4.81085	4.86998		hypothetical protein
A1S_1002	10.9115	5.91149	3.72858		hypothetical protein
A1S_1193	13.9586	24.2854	3.32795		OmpA/MotB
A1S_2851	14.6032	10.2416	4.47499		putative transcriptional regulator (AraC family)
A1S_1367	15.6322	7.14602	2.59614		hypothetical protein
A1S_2820	18.2697	31.8253	2.96469		hypothetical protein
A1S_2041	18.4225	11.9744	3.08422		hypothetical protein
A1S_0244	19.0079	27.1669	2.89848		hypothetical protein
A1S_3303	90.5384	107.841	2.65379		hypothetical protein
A1S_0239	2.79225	2.31731	3.1361	Biosynthesis of amino acids	homoserine dehydrogenase
A1S_0888	5.10925	5.17472	6.00517	2-Oxocarboxylic acid metabolism	acetylglutamate kinase
A1S_0489	4.51254	3.01372	3.24665	Arginine and proline metabolism	gamma-glutamyl phosphate reductase
A1S_0370	5.40995	2.85131	6.89463	Bacterial secretion system	general secretion pathway protein G
A1S_2947	2.36937	3.44037	2.15418	Biosynthesis of unsaturated fatty acids	hypothetical protein
A1S_3090	3.08334	1.97998	1.81315	Biosynthesis of unsaturated fatty acids	acyl-CoA thioesterase II
A1S_1511	4.36959	2.87394	2.14259	Biotin metabolism	biotin synthase
A1S_0420	2.99225	2.58027	2.27689	2-Oxocarboxylic acid metabolism	3-isopropylmalate dehydrogenase
A1S_3379	2.81801	3.32215	3.00095	Cysteine and methionine metabolism	thiosulfate sulfurtransferase
A1S_3134	2.44543	1.98909	3.71074	Alanine, aspartate and glutamate metabolism	glutamate dehydrogenase (NAD(P)+) oxidoreductase protein
A1S_2011	3.02892	2.72802	7.12996	Biosynthesis of antibiotics	biotin carboxylase (A subunit of acetyl-CoA carboxylase)
A1S_0863	3.88237	2.02917	2.95841	Biotin metabolism	beta-ketoacyl-ACP synthase I
A1S_0608	9.56357	2.53109	4.10181	Biosynthesis of antibiotics	acetyl-coenzyme A carboxylase carboxyl transferase (alpha subunit)
A1S_2279	6.08148	4.6205	3.47916	Fatty acid degradation	putative acyl coenzyme A dehydrogenase (HcaD-like)
A1S_1997	5.85727	7.90713	4.43645	Folate biosynthesis	molybdopterin converting factor large subunit
A1S_0675	6.27446	9.8767	4.3636	Folate biosynthesis	dihydropteroate synthase
A1S_0065	1.85846	1.98617	4.59457	Amino sugar and nucleotide sugar metabolism	putative UDP-glucose 4-epimerase
A1S_0159	2.69944	2.49004	8.76243	Arachidonic acid metabolism	glutathione peroxidase
A1S_1195	5.12499	5.19545	5.56992	Glutathione metabolism	putative glutathione S-transferase
A1S_1489	5.60073	2.93999	2.92162	Glutathione metabolism	putative glutathione S-transferase
A1S_1470	8.78952	13.2943	8.30884	Arachidonic acid metabolism	glutathione peroxidase
A1S_0064	2.03759	2.18287	3.97406	Amino sugar and nucleotide sugar metabolism	putative phosphoglucose isomerase
A1S_3327	2.27121	2.93683	1.54449	Biosynthesis of antibiotics	dihydrolipoamide S-acetyltransferase E2 component of the pyruvate dehydrogenase complex
A1S_0887	3.86807	6.4593	3.71761	Amino sugar and nucleotide sugar metabolism	phosphomannomutase
A1S_3245	3.56982	2.78807	2.20613	Biosynthesis of amino acids	imidazole glycerol phosphate synthase cyclase subunit
A1S_2631	2.96149	3.51737	2.71949	Biosynthesis of amino acids	diaminopimelate epimerase
A1S_3380	3.49752	3.16	3.68821	Metabolic pathways	nicotinate phosphoribosyltransferase
A1S_0984	8.14274	3.66874	6.90237	Nitrogen metabolism	putative carbonic anhydrase
A1S_0752	2.58391	2.5581	2.63449	Metabolic pathways	NADH dehydrogenase I chain A
A1S_0095	3.97479	38.2745	20.5003	Phenylalanine metabolism	D-amino acid dehydrogenase
A1S_3108	5.66003	16.8006	23.775	Biosynthesis of secondary metabolites	coproporphyrinogen III oxidase
A1S_2761	3.4319	2.96918	3.5026	Propanoate metabolism	hypothetical protein
A1S_0250	3.50912	3.12933	6.68498	Purine metabolism	adenosine diphosphate sugar pyrophosphatase
A1S_1475	3.88139	3.85095	2.76389	Biosynthesis of antibiotics	phosphoribosylglycinamide formyltransferase 2
A1S_0607	5.50221	2.80896	5.14575	Purine metabolism	exopolyphosphatase
A1S_2253	3.28237	2.91213	2.12405	Metabolic pathways	dihydroorotate oxydase
A1S_2338	3.73187	2.9419	4.08042	Carbon metabolism	hypothetical protein (MaeB)
A1S_2194	4.21567	3.37828	2.077	Pyruvate metabolism	putative hydroxyacylglutathione hydrolase
A1S_0145	3.20758	2.83848	3.30409	Quorum sensing	transcriptional repressor of Zn transport system (Fur family)
A1S_0414	5.63451	6.3587	4.01647	RNA degradation	(di)nucleoside polyphosphate hydrolase (Ap5A pyrophosphatase)
A1S_3474	5.00866	5.85744	3.46249	Secondary bile acid biosynthesis	hypothetical protein
A1S_2775	2.06551	2.0912	2.02282	Metabolic pathways	3'-phosphoadenylylsulfate reductase
A1S_1182	3.24746	2.3339	7.343	Quorum sensing	cyclic AMP receptor protein
A1S_1493	4.16868	8.43681	3.21807	ABC transporters	glutamate/aspartate transport protein
A1S_1466	6.24862	6.80282	4.87508	Alanine, aspartate and glutamate metabolism	glutaminase-asparaginase
A1S_1925	6.5636	30.9107	16.2891	Metabolic pathways	cytochrome d terminal oxidase polypeptide subunit II
A1S_1924	7.6529	31.3708	28.3709	Metabolic pathways	cytochrome d terminal oxidase polypeptide subunit I
A1S_1490	16.724	23.2873	1.8572	ABC transporters	glutamate/aspartate transport protein
