# Supplementary material for: Protein Aggregation is Associated with Acinetobacter baumannii Desiccation Tolerance
Source: Microorganisms. 2020 Feb 28;8(3):343. doi: 10.3390/microorganisms8030343 (PMC7142981; doi:10.3390/microorganisms8030343)
Supplement: Supplementary file 1 [file microorganisms-08-00343-s001.zip › supplementals/Table S4.xlsx]

## Sheet: HyperG tests on des vs. log...
Dataset S4. Hypergeometric test of differentially expressed genes in desiccated samples compared to log phase samples. The KEGG pathway annotations for A. baumannii 17978 (species: acb) are used.
Category	Description	Full set	In subset	Expected in subset	Observed - expected	p-value
Ribosome	---	53	44	22	22	2.19351e-10
D-Glutamine and D	---	6	6	2	4	0.00496154
Quorum sensing	---	20	13	8	5	0.027584
Pyruvate metabolism	---	9	7	4	3	0.0302896
Histidine metabolism	---	15	10	6	4	0.0424375
Oxidative phosphorylation	---	30	17	12	5	0.0639922
Tyrosine metabolism	---	3	3	1	2	0.0708864
Fatty acid biosynthesis	---	18	11	7	4	0.0721499
Cysteine and methionine metabolism	---	21	12	9	3	0.10605
Bacterial secretion system	---	17	10	7	3	0.112195
Amino sugar and nucleotide sugar metabolism	---	11	7	5	2	0.116869
2-Oxocarboxylic acid metabolism	---	20	11	8	3	0.155384
"Phenylalanine, tyrosine and tryptophan biosynthesis "	---	18	10	7	3	0.162251
Porphyrin and chlorophyll metabolism	---	16	9	7	2	0.169303
Phosphotransferase system (PTS)	---	2	2	1	1	0.171521
Glycolysis / Gluconeogenesis	---	25	13	10	3	0.18907
Lysine biosynthesis	---	8	5	3	2	0.195924
Glycerolipid metabolism	---	6	4	2	2	0.199084
Homologous recombination	---	11	6	5	1	0.278309
Terpenoid backbone biosynthesis	---	9	5	4	1	0.296707
Aminoacyl-tRNA biosynthesis	---	25	12	10	2	0.317083
RNA degradation	---	7	4	3	1	0.317714
Arginine and proline metabolism	---	16	8	7	1	0.324841
One carbon pool by folate	---	5	3	2	1	0.342381
Fructose and mannose metabolism	---	5	3	2	1	0.342381
Pentose phosphate pathway	---	14	7	6	1	0.347341
Secondary bile acid biosynthesis	---	1	1	0	1	0.414441
Nitrotoluene degradation	---	1	1	0	1	0.414441
Methane metabolism	---	1	1	0	1	0.414441
Nicotinate and nicotinamide metabolism	---	15	7	6	1	0.435076
Glutathione metabolism	---	13	6	5	1	0.468367
Riboflavin metabolism	---	6	3	2	1	0.485678
Purine metabolism	---	60	25	25	0	0.536696
Taurine and hypotaurine metabolism	---	4	2	2	0	0.5498
Cationic antimicrobial peptide (CAMP) resistance	---	4	2	2	0	0.5498
"Valine, leucine and isoleucine degradation "	---	4	2	2	0	0.5498
Biosynthesis of unsaturated fatty acids	---	4	2	2	0	0.5498
D-Alanine metabolism	---	4	2	2	0	0.5498
C5-Branched dibasic acid metabolism	---	9	4	4	0	0.553742
Lipopolysaccharide biosynthesis	---	14	6	6	0	0.559137
Pyrimidine metabolism	---	17	7	7	0	0.601193
"Alanine, aspartate and glutamate metabolism "	---	10	4	4	0	0.654127
Starch and sucrose metabolism	---	2	1	1	0	0.657361
Galactose metabolism	---	2	1	1	0	0.657361
beta-Lactam resistance	---	16	6	7	-1	0.714463
"Glycine, serine and threonine metabolism "	---	24	9	10	-1	0.725009
Protein export	---	6	2	2	0	0.789281
DNA replication	---	6	2	2	0	0.789281
Nitrogen metabolism	---	6	2	2	0	0.789281
Propanoate metabolism	---	3	1	1	0	0.799646
Lipoic acid metabolism	---	3	1	1	0	0.799646
Ubiquinone and other terpenoid-quinone biosynthesis	---	12	4	5	-1	0.80561
beta-Alanine metabolism	---	10	3	4	-1	0.856139
Peptidoglycan biosynthesis	---	10	3	4	-1	0.856139
Biotin metabolism	---	7	2	3	-1	0.860333
Pantothenate and CoA biosynthesis	---	7	2	3	-1	0.860333
Sulfur relay system	---	7	2	3	-1	0.860333
Vitamin B6 metabolism	---	4	1	2	-1	0.882928
Folate biosynthesis	---	17	5	7	-2	0.89908
Thiamine metabolism	---	11	3	5	-2	0.900412
Citrate cycle (TCA cycle)	---	11	3	5	-2	0.900412
Fatty acid degradation	---	8	2	3	-1	0.908798
Pentose and glucuronate interconversions	---	8	2	3	-1	0.908798
Base excision repair	---	8	2	3	-1	0.908798
Tryptophan metabolism	---	5	1	2	-1	0.93164
Nucleotide excision repair	---	5	1	2	-1	0.93164
Glycerophospholipid metabolism	---	12	3	5	-2	0.932012
Arginine biosynthesis	---	10	2	4	-2	0.962414
Benzoate degradation	---	16	3	7	-4	0.98673
Phenylalanine metabolism	---	17	3	7	-4	0.991364
Glyoxylate and dicarboxylate metabolism	---	10	1	4	-3	0.995409
Sulfur metabolism	---	19	3	8	-5	0.996413
Two-component system	---	65	17	27	-10	0.997314
ABC transporters	---	47	9	19	-10	0.999756
alpha-Linolenic acid metabolism	---	2	0	1	-1	1
Microbial metabolism in diverse environments	---	3	0	1	-1	1
Monobactam biosynthesis	---	4	0	2	-2	1
Butanoate metabolism	---	3	0	1	-1	1
Mismatch repair	---	6	0	2	-2	1
Phosphonate and phosphinate metabolism	---	3	0	1	-1	1
Biosynthesis of siderophore group nonribosomal peptides	---	5	0	2	-2	1
Geraniol degradation	---	7	0	3	-3	1
Aminobenzoate degradation	---	3	0	1	-1	1
Streptomycin biosynthesis	---	1	0	0	0	1
Linoleic acid metabolism	---	1	0	0	0	1
Metabolic pathways	---	1	0	0	0	1
Ascorbate and aldarate metabolism	---	5	0	2	-2	1
Selenocompound metabolism	---	3	0	1	-1	1
Synthesis and degradation of ketone bodies	---	4	0	2	-2	1
Chlorocyclohexane and chlorobenzene degradation	---	4	0	2	-2	1
Biosynthesis of antibiotics	---	1	0	0	0	1
Inositol phosphate metabolism	---	2	0	1	-1	1
Lysine degradation	---	2	0	1	-1	1
