# Supplementary material for: Protein Aggregation is Associated with Acinetobacter baumannii Desiccation Tolerance
Source: Microorganisms. 2020 Feb 28;8(3):343. doi: 10.3390/microorganisms8030343 (PMC7142981; doi:10.3390/microorganisms8030343)
Supplement: Supplementary file 1 [file microorganisms-08-00343-s001.zip › supplementals/Table S3.xlsx]

## Sheet: HyperG tests on des vs. sta...
Dataset S3. Hypergeometric test of differentially expressed genes in desiccated samples compared to stationary phase samples. The KEGG pathway annotations for A. baumannii 17978 (species: acb) are used.
Category	Description	Full set	In subset	Expected in subset	Observed - expected	p-value
Ribosome	---	53	51	17	34	1.11022e-16
Oxidative phosphorylation	---	30	17	9	8	0.00326436
Pyruvate metabolism	---	9	6	3	3	0.0313584
RNA degradation	---	7	5	2	3	0.0348247
Glycolysis / Gluconeogenesis	---	25	12	8	4	0.0596084
Protein export	---	6	4	2	2	0.0819957
Synthesis and degradation of ketone bodies	---	4	3	1	2	0.094686
Biosynthesis of unsaturated fatty acids	---	4	3	1	2	0.094686
Galactose metabolism	---	2	2	1	1	0.098722
Quorum sensing	---	20	9	6	3	0.141818
2-Oxocarboxylic acid metabolism	---	20	9	6	3	0.141818
Sulfur relay system	---	7	4	2	2	0.14489
Histidine metabolism	---	15	7	5	2	0.158676
Lysine biosynthesis	---	8	4	3	1	0.220533
Purine metabolism	---	60	22	19	3	0.223698
Microbial metabolism in diverse environments	---	3	2	1	1	0.23433
Tyrosine metabolism	---	3	2	1	1	0.23433
Amino sugar and nucleotide sugar metabolism	---	11	5	3	2	0.242381
Secondary bile acid biosynthesis	---	1	1	0	1	0.31454
Nitrotoluene degradation	---	1	1	0	1	0.31454
Streptomycin biosynthesis	---	1	1	0	1	0.31454
Linoleic acid metabolism	---	1	1	0	1	0.31454
Metabolic pathways	---	1	1	0	1	0.31454
Fatty acid biosynthesis	---	18	7	6	1	0.325219
Monobactam biosynthesis	---	4	2	1	1	0.373974
Peptidoglycan biosynthesis	---	10	4	3	1	0.3893
Glutathione metabolism	---	13	5	4	1	0.389547
Lipopolysaccharide biosynthesis	---	14	5	4	1	0.463578
Citrate cycle (TCA cycle)	---	11	4	3	1	0.473255
One carbon pool by folate	---	5	2	2	0	0.501739
alpha-Linolenic acid metabolism	---	2	1	1	0	0.530358
Starch and sucrose metabolism	---	2	1	1	0	0.530358
Phosphotransferase system (PTS)	---	2	1	1	0	0.530358
Nicotinate and nicotinamide metabolism	---	15	5	5	0	0.534683
Aminoacyl-tRNA biosynthesis	---	25	8	8	0	0.552654
C5-Branched dibasic acid metabolism	---	9	3	3	0	0.576052
Terpenoid backbone biosynthesis	---	9	3	3	0	0.576052
Porphyrin and chlorophyll metabolism	---	16	5	5	0	0.601175
Glycerolipid metabolism	---	6	2	2	0	0.611278
D-Glutamine and D	---	6	2	2	0	0.611278
"Alanine, aspartate and glutamate metabolism "	---	10	3	3	0	0.656088
Folate biosynthesis	---	17	5	5	0	0.661941
Pyrimidine metabolism	---	17	5	5	0	0.661941
Butanoate metabolism	---	3	1	1	0	0.678372
Propanoate metabolism	---	3	1	1	0	0.678372
Lipoic acid metabolism	---	3	1	1	0	0.678372
Pentose phosphate pathway	---	14	4	4	0	0.689349
Fatty acid degradation	---	8	2	3	-1	0.773441
"Valine, leucine and isoleucine degradation "	---	4	1	1	0	0.779838
D-Alanine metabolism	---	4	1	1	0	0.779838
beta-Lactam resistance	---	16	4	5	-1	0.793731
Cysteine and methionine metabolism	---	21	5	7	-2	0.841414
Nucleotide excision repair	---	5	1	2	-1	0.849363
beta-Alanine metabolism	---	10	2	3	-1	0.873275
Arginine biosynthesis	---	10	2	3	-1	0.873275
DNA replication	---	6	1	2	-1	0.89698
Riboflavin metabolism	---	6	1	2	-1	0.89698
Nitrogen metabolism	---	6	1	2	-1	0.89698
Thiamine metabolism	---	11	2	3	-1	0.906303
Two-component system	---	65	16	20	-4	0.916388
Biotin metabolism	---	7	1	2	-1	0.929577
Ubiquinone and other terpenoid-quinone biosynthesis	---	12	2	4	-2	0.931153
Phenylalanine metabolism	---	17	3	5	-2	0.940578
Pentose and glucuronate interconversions	---	8	1	3	-2	0.951882
"Glycine, serine and threonine metabolism "	---	24	4	8	-4	0.970689
Glyoxylate and dicarboxylate metabolism	---	10	1	3	-2	0.977567
Arginine and proline metabolism	---	16	2	5	-3	0.980884
Glycerophospholipid metabolism	---	12	1	4	-3	0.989561
Sulfur metabolism	---	19	2	6	-4	0.992964
ABC transporters	---	47	8	15	-7	0.993072
Benzoate degradation	---	16	1	5	-4	0.997752
Bacterial secretion system	---	17	1	5	-4	0.998471
Tryptophan metabolism	---	5	0	2	-2	1
Homologous recombination	---	11	0	3	-3	1
Mismatch repair	---	6	0	2	-2	1
Vitamin B6 metabolism	---	4	0	1	-1	1
Taurine and hypotaurine metabolism	---	4	0	1	-1	1
Phosphonate and phosphinate metabolism	---	3	0	1	-1	1
Biosynthesis of siderophore group nonribosomal peptides	---	5	0	2	-2	1
Geraniol degradation	---	7	0	2	-2	1
Aminobenzoate degradation	---	3	0	1	-1	1
Methane metabolism	---	1	0	0	0	1
Cationic antimicrobial peptide (CAMP) resistance	---	4	0	1	-1	1
"Phenylalanine, tyrosine and tryptophan biosynthesis "	---	18	0	6	-6	1
Ascorbate and aldarate metabolism	---	5	0	2	-2	1
Base excision repair	---	8	0	3	-3	1
Selenocompound metabolism	---	3	0	1	-1	1
Fructose and mannose metabolism	---	5	0	2	-2	1
Pantothenate and CoA biosynthesis	---	7	0	2	-2	1
Chlorocyclohexane and chlorobenzene degradation	---	4	0	1	-1	1
Biosynthesis of antibiotics	---	1	0	0	0	1
Inositol phosphate metabolism	---	2	0	1	-1	1
Lysine degradation	---	2	0	1	-1	1
