# Supplementary material for: Protein Aggregation is Associated with Acinetobacter baumannii Desiccation Tolerance
Source: Microorganisms. 2020 Feb 28;8(3):343. doi: 10.3390/microorganisms8030343 (PMC7142981; doi:10.3390/microorganisms8030343)
Supplement: Supplementary file 1 [file microorganisms-08-00343-s001.zip › supplementals/Table S2.xlsx]

## Sheet: HyperG tests on des vs. pla...
Dataset S2. Hypergeometric test of differentially expressed genes in desiccated samples compared to agar plate samples. The KEGG pathway annotations for A. baumannii 17978 (species: acb) are used.
Category	Description	Full set	In subset	Expected in subset	Observed - expected	p-value
Ribosome	---	53	50	14	36	0
Biosynthesis of unsaturated fatty acids	---	4	4	1	3	0.0042332
2-Oxocarboxylic acid metabolism	---	20	11	5	6	0.00444331
Synthesis and degradation of ketone bodies	---	4	3	1	2	0.0539732
Chlorocyclohexane and chlorobenzene degradation	---	4	3	1	2	0.0539732
alpha-Linolenic acid metabolism	---	2	2	1	1	0.0654405
RNA degradation	---	7	4	2	2	0.0757002
Glycolysis / Gluconeogenesis	---	25	10	6	4	0.0795343
Quorum sensing	---	20	8	5	3	0.112074
C5-Branched dibasic acid metabolism	---	9	4	2	2	0.176554
Protein export	---	6	3	2	1	0.178754
Oxidative phosphorylation	---	30	10	8	2	0.216652
"Alanine, aspartate and glutamate metabolism "	---	10	4	3	1	0.237913
Secondary bile acid biosynthesis	---	1	1	0	1	0.256182
Methane metabolism	---	1	1	0	1	0.256182
Metabolic pathways	---	1	1	0	1	0.256182
Monobactam biosynthesis	---	4	2	1	1	0.271997
Lipopolysaccharide biosynthesis	---	14	5	4	1	0.275826
Pentose phosphate pathway	---	14	5	4	1	0.275826
Fatty acid biosynthesis	---	18	6	5	1	0.30296
Citrate cycle (TCA cycle)	---	11	4	3	1	0.303238
Glutathione metabolism	---	13	4	3	1	0.436604
Phosphotransferase system (PTS)	---	2	1	1	0	0.446923
Galactose metabolism	---	2	1	1	0	0.446923
Purine metabolism	---	60	16	15	1	0.475553
DNA replication	---	6	2	2	0	0.481
Riboflavin metabolism	---	6	2	2	0	0.481
D-Glutamine and D	---	6	2	2	0	0.481
Nitrogen metabolism	---	6	2	2	0	0.481
Peptidoglycan biosynthesis	---	10	3	3	0	0.493345
Nicotinate and nicotinamide metabolism	---	15	4	4	0	0.561832
Sulfur relay system	---	7	2	2	0	0.570982
Microbial metabolism in diverse environments	---	3	1	1	0	0.588893
Butanoate metabolism	---	3	1	1	0	0.588893
Propanoate metabolism	---	3	1	1	0	0.588893
Lipoic acid metabolism	---	3	1	1	0	0.588893
Tyrosine metabolism	---	3	1	1	0	0.588893
Arginine and proline metabolism	---	16	4	4	0	0.618482
Lysine biosynthesis	---	8	2	2	0	0.649089
Folate biosynthesis	---	17	4	4	0	0.670336
Pyruvate metabolism	---	9	2	2	0	0.715481
"Phenylalanine, tyrosine and tryptophan biosynthesis "	---	18	4	5	-1	0.717149
One carbon pool by folate	---	5	1	1	0	0.773093
Porphyrin and chlorophyll metabolism	---	16	3	4	-1	0.820026
Glycerolipid metabolism	---	6	1	2	-1	0.831511
Phenylalanine metabolism	---	17	3	4	-1	0.852102
Biotin metabolism	---	7	1	2	-1	0.874933
"Glycine, serine and threonine metabolism "	---	24	4	6	-2	0.900185
Fatty acid degradation	---	8	1	2	-1	0.907196
Pentose and glucuronate interconversions	---	8	1	2	-1	0.907196
Base excision repair	---	8	1	2	-1	0.907196
Terpenoid backbone biosynthesis	---	9	1	2	-1	0.93116
Cysteine and methionine metabolism	---	21	3	5	-2	0.935717
beta-Lactam resistance	---	16	2	4	-2	0.944212
Benzoate degradation	---	16	2	4	-2	0.944212
Glyoxylate and dicarboxylate metabolism	---	10	1	3	-2	0.948954
beta-Alanine metabolism	---	10	1	3	-2	0.948954
Bacterial secretion system	---	17	2	4	-2	0.956494
Pyrimidine metabolism	---	17	2	4	-2	0.956494
Homologous recombination	---	11	1	3	-2	0.962162
Amino sugar and nucleotide sugar metabolism	---	11	1	3	-2	0.962162
Two-component system	---	65	11	17	-6	0.969075
Glycerophospholipid metabolism	---	12	1	3	-2	0.971962
Ubiquinone and other terpenoid-quinone biosynthesis	---	12	1	3	-2	0.971962
Aminoacyl-tRNA biosynthesis	---	25	3	6	-3	0.973719
Sulfur metabolism	---	19	2	5	-3	0.973762
ABC transporters	---	47	7	12	-5	0.976456
Histidine metabolism	---	15	1	4	-3	0.988616
Nitrotoluene degradation	---	1	0	0	0	1
Tryptophan metabolism	---	5	0	1	-1	1
Starch and sucrose metabolism	---	2	0	1	-1	1
Mismatch repair	---	6	0	2	-2	1
Vitamin B6 metabolism	---	4	0	1	-1	1
Taurine and hypotaurine metabolism	---	4	0	1	-1	1
Phosphonate and phosphinate metabolism	---	3	0	1	-1	1
Biosynthesis of siderophore group nonribosomal peptides	---	5	0	1	-1	1
Geraniol degradation	---	7	0	2	-2	1
Aminobenzoate degradation	---	3	0	1	-1	1
Streptomycin biosynthesis	---	1	0	0	0	1
Linoleic acid metabolism	---	1	0	0	0	1
Cationic antimicrobial peptide (CAMP) resistance	---	4	0	1	-1	1
Arginine biosynthesis	---	10	0	3	-3	1
Ascorbate and aldarate metabolism	---	5	0	1	-1	1
Selenocompound metabolism	---	3	0	1	-1	1
Fructose and mannose metabolism	---	5	0	1	-1	1
Thiamine metabolism	---	11	0	3	-3	1
"Valine, leucine and isoleucine degradation "	---	4	0	1	-1	1
Nucleotide excision repair	---	5	0	1	-1	1
Pantothenate and CoA biosynthesis	---	7	0	2	-2	1
Biosynthesis of antibiotics	---	1	0	0	0	1
Inositol phosphate metabolism	---	2	0	1	-1	1
Lysine degradation	---	2	0	1	-1	1
D-Alanine metabolism	---	4	0	1	-1	1
